# Supplementary material for: Longitudinal changes in structural lung abnormalities using MDCT in chronic obstructive pulmonary disease with asthma-like features
Source: PLoS One. 2019 Dec 30;14(12):e0227141. doi: 10.1371/journal.pone.0227141 (PMC6936827; doi:10.1371/journal.pone.0227141)
Supplement: S1 File — (XLSX) [file pone.0227141.s001.xlsx]

## Sheet: ACO29COPD50
ID	COPD/ACO	age	sex	Ex(0)/current smoker(1)	pack-year	BMI	GOLD	Exacerbations	Frequency	ACO criteria	treatment0y	LAMA	LABA	LAMA/LABA	ICS	ICS/LABA	treatment2y	LAMA2y	LABA2y	LAMA/LABA2y	ICS2y	ICS/LABA2y	1st_CAT	2nd_CAT	CAT_change	1st_FVC_FVC	1st_FVC_FEV1.0	1st_FVC_%FEV1.0	1st_FVC_FEV1.0%G	1st_FVC_V50pV25	2nd_FVC_FVC	2nd_FVC_FEV1.0	2nd_FVC_%FEV1.0	2nd_FVC_FEV1.0%G	2nd_FVC_V50pV25	FEV1_change	%FEV1_change	1st_TLA(ave)	1st_LAA	1st_LAA%	1st_CSA<5	1st_%CSA<5	2nd_TLA(ave)	2nd_LAA	2nd_LAA%	2nd_CSA<5	2nd_%CSA<5	LAA%_change	％CSA<5_change
ACO_01	ACO	66	M	Ex	22.5	19	2	1	13	3	1	1	1	0	0	1	1	1	0	0	0	1	24	28	2	3.39	1.59	51.5	46.9	2.71	3.1	1.24	41.8	40	2.28	-0.175	-0.0941748	24785.9	3602.07	13.818	127.821	0.545627	23609.9	4683.33	19.4	129.427	0.577601	0.201984	0.0292998
ACO_02	ACO	69	M	Ex	46	27.4	2	1	2	3	1	0	0	0	0	1	1	0	0	0	0	1	11	9	-1	2.74	1.54	50.5	56.2	3.37	2.73	1.47	49.3	53.8	3.24	-0.035	-0.0118812	19647.7	167.593	0.7411	164.036	0.874081	18511.7	319.298	1.42048	162.126	1.00155	0.458363	0.0729154
ACO_03	ACO	66	F	current	19.5	17.5	3	0		3	1	1	1	0	0	0	1	1	1	0	1	0	4	7	1.5	1.73	0.68	36.4	39.3	2.8	1.6	0.62	34.3	38.8	2.3	-0.03	-0.0288462	17790.5	1362.88	7.90781	89.031	0.508012	17998.3	1530.34	8.8291	80.2083	0.455482	0.0582519	-0.0517018
ACO_04	ACO	76	M	Ex	14	20.3	3	0		2	1	1	1	0	0	0	1	1	0	0	0	1	2	2	0	1.91	1.3	48.7	68.1	3.04	2.11	1.32	51	62.6	3.94	0.01	0.023614	13489	118.747	0.79261	167.218	1.27158	13426.1	218.372	1.82934	138.777	1.07008	0.653996	-0.079234
ACO_05	ACO	70	M	Ex	92	22.5	3	1	3	3	1	1	0	0	0	1	1	1	0	0	0	1	10	9	-0.5	4.42	1.14	34.4	25.8	1.5	4.05	1.13	34.7	27.9	1.44	-0.005	0.00436047	32479.1	6779.89	19.9693	208.867	0.65638	31091.9	9429.63	29.3455	189.269	0.625144	0.234764	-0.0237947
ACO_06	ACO	66	M	Ex	135	21.3	2	0		3	1	0	0	0	0	1	1	0	0	0	0	1	4	9	2.5	3.71	1.95	64.6	52.6	2.84	4.37	1.99	68.4	45.5	2.72	0.02	0.0294118	23259.7	3179.89	14.4137	187.798	0.809278	24634.2	5707.22	24.0333	193.824	0.802757	0.333695	-0.00402888
ACO_07	ACO	71	F	Ex	33	22.1	3	0		1	1	1	0	0	0	0	1	0	0	1	1	0	7			1.81	0.75	39.7	41.4	2.78	1.76	0.69	38.8	39.2	2.86	-0.03	-0.011335	16483.3	427.57	2.42595	156.184	0.983211	15269	978.776	5.87822	170.443	1.135	0.711529	0.0771895
ACO_08	ACO	76	M	Ex	50	26.3	2	0		1	1	1	0	0	0	0	1	1	0	0	0	0	0			3.51	1.98	74.7	56.4	3.17	3.62	1.95	74.7	53.9	3.59	-0.015	0	21436.7	465.936	2.14641	206.241	0.973948	21493.6	522.58	2.46933	165.689	0.790842	0.0752234	-0.0940018
ACO_09	ACO	79	F	Ex	10	20.4	3	0		3	1	0	0	0	0	1	1	1	0	0	0	1	8	18	5	1.35	0.71	46.7	52.6	3.38	1.18	0.63	43.2	53.4	2.89	-0.04	-0.0374732	14785.2	325.558	1.92856	158.835	1.09531	15339	578.032	3.51359	151.284	1.02686	0.410936	-0.0312466
ACO_10	ACO	62	M	Ex	82	25.4	3	1	1	2	1	1	1	0	0	0	1	1	1	0	1	0	19	21	1	3.86	1.32	39.9	34.2	2.17	3.15	1.33	40.8	42.2	2	0.005	0.0112782	24637.9	7188.76	29.9558	147.318	0.626181	24644.5	7216.52	29.9248	174.998	0.725735	-0.000517687	0.0794934
ACO_11	ACO	78	M	Ex	106	25.8	3	0		2	1	1	1	0	0	0	1	1	0	0	0	1	0	1	0.5	2.36	0.97	39	41.1	4.18	2.17	1	41.5	46.1	2.33	0.015	0.0320513	24118.4	328.083	1.38424	147.275	0.621964	21781.6	662.637	3.31293	177.925	0.846266	0.696662	0.180317
ACO_12	ACO	50	M	Ex	37.5	22.6	2	0		3	1	1	0	0	0	1	1	1	0	0	0	1	4	7	1.5	4.98	2.3	67.1	46.2	4.3	4.46	2.09	62.2	46.9	4.44	-0.105	-0.0365127	27912.7	5033.44	20.0063	150.869	0.53793	26998.9	7245.09	29.0218	105.178	0.392738	0.225314	-0.134954
ACO_13	ACO	77	F	Ex	53	25.9	1	0		2	1	1	0	0	0	1	1	1	1	0	0	0	16	13	-1.5	2.18	1.16	80	53.2	3.73	1.79	1.06	76.3	59.2	3.05	-0.05	-0.023125	15822.9	373.438	2.21277	159.505	1.08269	14748.4	468.722	3.18897	137.925	1.05854	0.220582	-0.0111508
ACO_14	ACO	72	M	current	61	18.3	3	0		1	0	0	0	0	0	0	0	0	0	0	0	0	13	11	-1	2.66	1.21	45.8	45.5	3.82	2.79	1.28	51.8	45.9	3.91	0.035	0.0655022	20891.7	240.981	1.02276	137.542	0.673679	19646.9	1079.1	5.39309	126.217	0.659787	2.13653	-0.0103105
ACO_15	ACO	76	M	Ex	43	25	2	0		1	1	1	0	0	0	1	1	1	0	0	0	1	1	2	0.5	3.83	1.42	54	37.1	3.4	3.04	1.02	40.2	33.6	3.33	-0.2	-0.127778	24416.2	1221.07	5.17271	220.902	0.924464	26651.8	1187.48	4.48604	151.033	0.606616	-0.0663748	-0.171909
ACO_16	ACO	58	F	Ex	37	22.3	2	0		1	1	1	0	0	0	0	1	1	0	0	0	1	22	17	-2.5	2.31	1.41	65	61	6.58	2.34	1.64	76.3	70.1	4.4	0.115	0.0869231	17113.9	19.2707	0.124305	181.64	1.06525	18314.2	89.3227	0.421176	136.849	0.767105	1.19413	-0.139942
ACO_17	ACO	71	M	Ex	228	19.5	2	1	2	1	1	0	0	0	0	1	1	1	0	0	0	0	2	0	-1	3.39	1.77	68.3	52.2	4.92	3.42	1.74	72.2	50.9	4.07	-0.015	0.0285505	24432	1888.02	7.90353	155.599	0.643785	24971.5	4673.31	18.862	127.953	0.515728	0.693264	-0.0994562
ACO_18	ACO	63	M	Ex	40	20	4	1	3	4	1	1	0	0	0	1	1	1	0	0	0	1	9	14	2.5	3.21	0.94	28.6	29.3	2.06	3.18	0.85	26.1	26.7	1.87	-0.045	-0.0437063	28073.9	9804.55	36.1189	172.709	0.632868	28304.9	13117.8	46.8859	125.801	0.453569	0.14905	-0.141656
ACO_19	ACO	57	M	Ex	40	24	3	1	1	3	1	0	0	0	0	1	1	0	0	0	0	1	5	10	2.5	3.35	1.7	46.8	50.7	3	3.65	1.87	51.8	51.2	3.91	0.085	0.0534188	29569.5	1093.79	4.36919	230.122	0.784871	29433.5	1181.2	4.60771	177.18	0.601362	0.0272955	-0.116904
ACO_20	ACO	72	M	Ex	50	28	3	0		2	1	0	0	0	0	1	1	1	0	0	1	0	4	4	0	2.44	1.02	36.2	41.8	1.52	2.86	0.92	34.1	32.2	1.44	-0.05	-0.0290055	24284.1	1791.71	6.57327	177.098	0.772914	24053.4	3060.93	11.7444	140.56	0.585384	0.393348	-0.121314
ACO_21	ACO	55	M	Ex	60	23.5	2	1	2	2	1	0	0	0	0	1	1	1	0	0	1	0	12	13	0.5	3.47	1.81	50.6	52.2	2.77	3.73	1.94	55.7	52	3.07	0.065	0.0503953	25213	2693.13	10.8163	181.302	0.717443	27562.2	6277.7	22.4304	118.228	0.449449	0.536875	-0.186771
ACO_22	ACO	65	F	Ex	2.5	28.7	2	0		4	0	0	0	0	0	0	1	0	0	0	0	1	7	3	-2	2.37	1.27	64.1	53.6	4.75	2.86	1.56	80	54.5	8.75	0.145	0.124025	22719.1	99.083	0.394284	154.383	0.738161	21947.7	169.057	0.81991	151.196	0.705153	0.539744	-0.0223579
ACO_23	ACO	61	M	Ex	78	24.8	4	0		3	1	1	1	0	1	0	1	1	1	0	1	0	21	19	-1	2.68	0.91	25.4	34	1.33	2.27	0.83	23.9	36.6	1.25	-0.04	-0.0295276	26508.3	7044.53	28.391	118.67	0.387812	29219.8	8628.49	31.4554	155.185	0.519707	0.0539673	0.17005
ACO_24	ACO	73	M	Ex	15	27.8	2	0		4	1	1	1	0	0	0	1	1	1	0	0	0	11	5	-3	2.71	1.7	66.1	62.7	3.78	3.09	1.91	76.1	61.8	4	0.105	0.075643	20738.4	517.318	2.25142	172.656	0.891367	20324.7	1001.63	4.6411	164.498	0.854993	0.530706	-0.0204037
ACO_25	ACO	84	M	Ex	90	16.5	3	0		3	1	1	1	0	0	0	1	1	1	0	0	0	21	23	1	2.86	1.07	49.8	37.4	2.2	2.57	0.96	45.3	37.4	2.33	-0.055	-0.0451807	24555.1	7087.26	29.3083	129.764	0.546643	23577.5	6430.6	27.9433	127.214	0.545939	-0.0232861	-0.000643824
ACO_26	ACO	71	M	Ex	50	22.6	1	0		2	1	0	0	0	0	1	1	0	0	0	0	1	10			4.38	2.48	87	56.6	5.45	3.88	2.44	88.4	62.9	4.75	-0.02	0.00804598	20512.9	205.08	0.926697	175.014	0.919207	20538.1	760.922	4.04154	164.066	0.807239	1.68062	-0.0609044
ACO_27	ACO	51	M	Ex	50	21.2	2	0		2	0	0	0	0	0	0	1	1	0	0	0	0	5	5	0	3.6	2.31	70	64.2	4.11	3.65	2.24	68.7	61.4	3.75	-0.035	-0.00928571	23074.2	351.156	1.38127	181.862	0.825234	23311.9	99.3533	0.391013	179.101	0.776731	-0.358459	-0.0293876
ACO_28	ACO	73	M	Ex	53.75	21.9	1	0		3	1	0	0	1	0	0	1	0	0	1	0	0	6			4.23	2.72	93.5	64.3	4.81	4.18	2.51	87.8	60	5.58	-0.105	-0.0304813	24522.7	2549.4	10.4996	203.818	0.826346	25353.5	2390.49	9.52521	154.987	0.610352	-0.0463996	-0.130692
ACO_29	ACO	62	M	Ex	76	16.7	4	1	1	2	1	0	0	1	0	0	1	0	0	1	1	0	15	15	0	1.98	0.82	29.8	41.4	1.43	2.27	0.71	26.6	31.3	1.69	-0.055	-0.0536913	29118.1	14859.9	51.3439	97.2657	0.332076	29100.9	15443.1	53.3726	105.339	0.362603	0.0197564	0.0459633
COPD_01	COPD	71	M	Ex	23	28.8	1	0			0	0	0	0	0	0	0	0	0	0	0	0	6	6	0	4.02	2.61	94.6	64.9	5.35	3.91	2.57	95.9	65.7	4.71	-0.02	0.00687104	22818.5	228.506	1.00141	187.5	0.821704	22220.1	425.13	1.91327	209.562	0.943123	0.455293	0.0738825
COPD_02	COPD	69	M	Ex	45	23.3	2	1	1		0	0	0	0	0	0	1	0	0	0	0	1	2	5	1.5	2.73	1.9	68.8	69.6	5.91	2.86	2.11	80.2	73.8	4.06	0.105	0.0828488	17767.8	16.8097	0.0946074	201.499	1.13407	19019.8	112.353	0.590718	142.448	0.748946	2.62195	-0.169796
COPD_03	COPD	73	M	Ex	50	28.3	2	0			0	0	0	0	0	0	1	1	0	0	0	0	2	6	2	3.22	1.77	64.4	55	3.76	3.47	1.59	58.9	45.8	3.42	-0.09	-0.0427019	20265.1	397.854	1.96325	91.1193	0.449637	20434.2	828.264	4.05333	121.224	0.593244	0.532301	0.159691
COPD_04	COPD	85	M	Ex	48.75	19.5	3	0			0	0	0	0	0	0	0	0	0	0	0	0	1	6	2.5	2.67	1.02	46.4	38.2	2.5	2.4	1.03	51	42.9	3.18	0.005	0.049569	22848.6	2426.56	10.6202	131.822	0.576938	21999.4	3199.16	14.5421	136.132	0.618798	0.184642	0.0362777
COPD_05	COPD	51	F	Ex	8	25.1	2	0			0	0	0	0	0	0	0	0	0	0	0	0	11	5	-3	2.52	1.69	76.1	67.1	2.21	2.36	1.67	76.3	70.8	1.9	-0.01	0.00131406	16899.7	7.36833	0.0436003	173.313	1.02553	14981.8	6.097	0.0406961	214.977	1.43492	-0.033304	0.199597
COPD_06	COPD	78	M	Ex	21.5	20.3	3	1	1		0	0	0	0	0	0	1	1	1	0	0	0	14	4	-5	2.27	0.96	45.5	42.3	3.5	2.48	1.37	67.8	55.2	3.44	0.205	0.245055	23058	795.114	3.44833	111.483	0.483492	21864.2	200.081	0.915111	152.724	0.698512	-0.367311	0.222361
COPD_07	COPD	67	M	Ex	80	25.1	2	0			1	1	0	0	0	0	1	0	0	0	0	0	5	5	0	4.17	2.29	77.4	54.9	3.35	4.32	2.1	72.4	48.6	3	-0.095	-0.0322997	25806.6	4209.37	16.3112	182.503	0.707196	26866.8	4974.18	18.5143	228.693	0.851213	0.0675312	0.101823
COPD_08	COPD	68	M	Ex	80	23	4	1	3		1	1	0	0	0	1	1	1	0	0	0	1	18	22	2	3.42	0.79	26.6	23.1	1.59	2.08	0.6	20.6	28.8	1.25	-0.095	-0.112782	28056	13645.3	48.6361	150.685	0.537086	28713.9	14861.9	51.7586	139.073	0.48434	0.0321013	-0.0491036
COPD_09	COPD	77	M	Ex	20	25	2	0			0	0	0	0	0	0	1	1	0	0	0	1	14	10	-2	3.14	1.62	66.7	51.6	2.81								21934	700.372	3.19309	135.932	0.61973	22140.8	839.307	3.79076	159.664	0.721131	0.0935896	0.0818103
COPD_10	COPD	62	M	Ex	68	25.3	2	1	1		1	1	0	0	0	0	1	1	0	0	0	0	2	4	1	3.4	2.18	67.3	64.1	3.81	3.38	2.14	66.9	63.3	3.86	-0.02	-0.00297177	21343.7	1835.48	8.59961	189.861	0.889538	22112	1815.69	8.21135	189.169	0.855504	-0.0225747	-0.0191302
COPD_11	COPD	59	M	Ex	72	22.1	1	0			0	0	0	0	0	0	0	0	0	0	0	0	4	4	0	4.59	2.92	88.8	63.6	3.94	4.55	2.73	84.5	60	5.23	-0.095	-0.0242117	23437.1	799.937	3.41312	217.095	0.926287	23655.4	1331.25	5.62769	198	0.837019	0.324419	-0.0481861
COPD_12	COPD	73	M	Ex	17	28.7	2	0			0	0	0	0	0	0	1	0	1	0	0	0	12	10	-1	3.48	2	70.7	57.5	3.03	3.44	1.94	75.2	56.4	4.84	-0.03	0.0318246	25115.6	47.7267	0.190028	183.884	0.73215	24625.5	167.735	0.681142	184.825	0.750541	1.29222	0.0125597
COPD_13	COPD	76	M	Ex	55	25.3	2	0			0	0	0	0	0	0	1	1	1	0	0	0	8	3	-2.5	3.29	2.02	77.7	61.4	4.81	3.54	2.29	90.2	64.7	5.95	0.135	0.0804376	23036.2	404.908	1.75771	196.52	0.853094	21595.7	442.011	2.04676	176.259	0.816177	0.0822228	-0.0216369
COPD_14	COPD	67	M	Ex	38	20.3	2	0			1	1	0	0	0	0	1	1	0	0	0	1	5	1	-2	3.86	2.02	76.8	52.3	2.95	3.44	1.44	54.3	41.9	3.32	-0.29	-0.146484	24904	962.747	3.86583	157.292	0.631591	23413	924.84	3.95011	211.973	0.905364	0.010901	0.216733
COPD_15	COPD	66	M	Ex	69	25.1	2	0			0	0	0	0	0	0	0	0	0	0	0	0	4	6	1	3.15	1.78	63.3	56.5	4.36	2.93	1.67	60.7	57	4.38	-0.055	-0.0205371	19378	39.8743	0.205771	162.707	0.839646	18872	115.76	0.613399	146.745	0.777581	0.990487	-0.0369595
COPD_16	COPD	60	M	Ex	35	23	2	0			0	0	0	0	0	0	1	1	0	0	0	0	2	8	3	3.54	2.45	76.8	69.2	3.9	3.9	2.4	76.7	61.5	5.24	-0.025	-0.000651042	22794.5	2583.36	11.3333	109.32	0.47959	22627	4282.42	18.9262	115.625	0.511006	0.334984	0.0327528
COPD_17	COPD	76	M	Ex	72.5	20.2	1	0			0	0	0	0	0	0	0	0	0	0	0	0	9	3	-3	3.83	2.42	82	63.2	4.96	3.71	2.63	99.2	70.9	3.39	0.105	0.104878	24671.8	1139.94	4.62041	196.729	0.797384	23816.9	867.123	3.64079	203.981	0.856454	-0.10601	0.0370399
COPD_18	COPD	78	M	Ex	30	20.9	2	0			0	0	0	0	0	0	1	1	0	0	0	0	0	8	4	2.97	1.97	76.4	66.3	3.74	3.14	2.14	84.9	68.2	5.55	0.085	0.0556283	19096	1692.84	8.8649	99.2087	0.519527	21677.7	3222.93	14.8675	160.492	0.740355	0.338558	0.212528
COPD_19	COPD	75	M	Ex	57	24	3	0			0	0	0	0	0	0	1	1	0	0	0	0	12	11	-0.5	1.92	1.09	45.2	56.8	3.43	2.03	1.18	52	58.1	3.24	0.045	0.0752212	19148.8	6.12	0.0319602	165.104	0.862216	19634.9	133.788	0.681377	149.201	0.759877	10.1598	-0.0593468
COPD_20	COPD	74	M	Ex	60	26.5	1	0			0	0	0	0	0	0	0	0	0	0	0	0	10	6	-2	3.49	2.57	92.4	73.6	4.1	3.41	2.32	85.9	68	5.03	-0.125	-0.0351732	22827.7	1255.29	5.49897	185.139	0.81103	21774.5	1155.77	5.30789	216.951	0.996354	-0.0173738	0.114252
COPD_21	COPD	67	M	Ex	96	23.7	1	0			0	0	0	0	0	0	0	0	0	0	0	0	0	1	0.5	3.44	2.29	81.5	66.6	5.23	3.63	2.34	84.8	64.5	6.89	0.025	0.0202454	21273.9	51.9273	0.24409	180.102	0.846588	22951.1	434.229	1.89198	186.216	0.811362	3.37557	-0.0208047
COPD_22	COPD	65	M	Ex	45	25.7	2	0			1	1	0	0	0	0	1	1	0	0	0	1	19	11	-4	3.1	1.57	53.4	50.6	2.52	3.36	1.48	51.2	44	2.53	-0.045	-0.0205993	25248.9	2336	9.25191	149.706	0.592921	23744	2358.87	9.93456	174.318	0.734153	0.0368928	0.119098
COPD_23	COPD	68	M	Ex	98	26.1	1	0			0	0	0	0	0	0	0	0	0	0	0	0	5	6	0.5	4.18	2.55	91.4	61	4.59	4.32	2.75	100.7	63.7	3.02	0.1	0.0508753	26396.2	5030.98	19.0595	173.179	0.656075	27414.2	6417.74	23.4103	194.259	0.708609	0.114137	0.0400364
COPD_24	COPD	73	M	Ex	22.5	24.3	1	0			0	0	0	0	0	0	0	0	0	0	0	0	2	1	-0.5	4.43	3.09	105.5	69.8	6.61	4.77	3.21	110.7	67.3	5.17	0.06	0.0246445	27389.8	308.388	1.12593	127.378	0.465057	27404.8	670.48	2.44658	163.381	0.596179	0.586476	0.140974
COPD_25	COPD	69	M	Ex	75	20.3	2	0			1	1	0	0	0	0	1	1	0	0	0	0	12	15	1.5	2.58	1.94	73.2	75.2	4.07	2.99	1.9	71.2	63.5	6.37	-0.02	-0.0136612	21229.2	54.0363	0.254538	168.49	0.793671	21110	54.84	0.259782	180.96	0.857222	0.0102999	0.0400366
COPD_26	COPD	63	F	Ex	22	17.9	2	0			1	1	0	0	0	1	1	1	0	0	0	1	13	1	-6	2.43	1.27	62.9	52.3	2.67	1.89	0.77	39.5	40.7	3.83	-0.25	-0.18601	20740.7	1000.56	4.82411	106.667	0.514288	21343	3488.17	16.3434	97.5523	0.45707	1.19393	-0.0556277
COPD_27	COPD	72	M	Ex	90	22.3	4	1	1		1	1	0	0	0	0	1	1	0	0	0	1	13	23	5	2.15	0.89	29.7	41.4	2.25	2.26	1.02	33.3	45.1	1.75	0.065	0.0606061	20835.1	126.395	0.606644	224.446	1.07725	19209.3	94.5143	0.492025	221.605	1.15364	-0.0944697	0.0354568
COPD_28	COPD	72	F	Ex	0	23.1	1	0			1	1	0	0	0	0	1	1	0	0	0	0	16	6	-5	2.06	1.41	90.4	68.4	4.55	2.05	1.39	92.1	67.8	4.59	-0.01	0.00940265	15462.2	10.1777	0.0658228	130.172	0.841871	15271.8	70.117	0.459126	124.963	0.818258	2.98759	-0.0140241
COPD_29	COPD	68	M	Ex	117	22.3	2	0			1	1	1	0	0	0	1	1	1	0	0	0	22	23	0.5	3.4	1.39	51.9	40.9	3.12	3.12	1.28	49.8	41	2.65	-0.055	-0.0202312	24817.8	9066.36	36.5317	114.825	0.462671	24418.3	9528.84	39.0234	136.587	0.559363	0.0341033	0.104493
COPD_30	COPD	70	M	Ex	67.5	20.3	2	1	1		0	0	0	0	0	0	1	0	0	0	0	1	9	5	-2	3.44	1.89	66.5	54.9	3.18	3.67	1.81	65.8	49.3	3	-0.04	-0.00526316	23959.2	852.552	3.55835	127.492	0.532123	23543.1	1918.18	8.14749	146.111	0.62061	0.64484	0.0831447
COPD_31	COPD	67	M	Ex	47.5	20.1	2	0			0	0	0	0	0	0	0	0	0	0	0	0	2	2	0	3.78	1.86	62.8	49.2	2.73	3.65	1.6	56.5	43.8	2.55	-0.13	-0.0501592	22995.4	7062.33	30.7119	102.054	0.443801	26263.5	7793.36	29.6737	158.334	0.602865	-0.0169031	0.179207
COPD_32	COPD	76	M	Ex	50	23.4	2	0			0	0	0	0	0	0	1	1	1	0	0	0	8	17	4.5	4.08	2.18	74.7	53.4	4.05	3.56	2.38	82.9	66.9	5.26	0.1	0.0548862	21516.3	4009.29	18.6337	111.449	0.517976	21564.6	4841.02	22.4489	109.766	0.509009	0.102374	-0.00865545
COPD_33	COPD	68	M	Ex	10	22.4	1	0			0	0	0	0	0	0	0	0	0	0	0	0	2	4	1	4.16	2.81	93.7	67.5	4.93	3.97	2.53	86.9	63.7	4.93	-0.14	-0.036286	25809.6	74.29	0.287838	176.645	0.684414	22885.9	34.7657	0.151908	225.651	0.985981	-0.236122	0.22031
COPD_34	COPD	80	M	Ex	40	21.2	3	1	1		1	1	0	0	0	0	1	1	0	0	0	1	24	4	-10	2.17	0.83	36.6	38.2	1.55	2.32	1.11	51.4	47.8	2.04	0.14	0.202186	20232.3	2330.15	11.517	123.452	0.610172	17843.4	2891.1	16.2026	153.17	0.858415	0.203424	0.203421
COPD_35	COPD	74	M	Ex	35	27.5	2	1	1		1	1	0	0	0	0	1	1	1	0	0	0	13	14	0.5	2.24	1.29	54.4	57.6	6.22	2.1	1.13	48.9	53.8	4.75	-0.08	-0.0505515	18888.9	360.856	1.91041	115.467	0.611297	18477.4	777.48	4.20775	119.259	0.645431	0.601267	0.0279194
COPD_36	COPD	73	M	Ex	59	28.7	2	0			1	1	0	0	0	1	1	1	0	0	0	1	3	4	0.5	2.57	1.52	53.1	59.1	4.06	2.81	1.6	56.9	56.9	7.2	0.04	0.0357815	19294.1	227.552	1.17939	156.771	0.812533	18953.8	232.948	1.22903	181.93	0.959856	0.0210454	0.090657
COPD_37	COPD	79	M	Ex	120	23.7	3	1	2		0	0	0	0	0	0	1	1	0	0	0	1	12	18	3	2.28	0.94	40.9	41.2	2.33	2.64	0.86	38.9	32.6	2.11	-0.04	-0.0244499	14455.6	1146.48	7.93106	133.984	0.926866	14923.6	1578.65	10.5782	109.114	0.731154	0.166885	-0.105577
COPD_38	COPD	71	M	Ex	25	30.3	1	0			0	0	0	0	0	0	0	0	0	0	0	0	14	27	6.5	3.55	2.41	90.9	67.9	6.48	3.78	2.42	92.7	64	5.52	0.005	0.00990099	23246.8	42.9417	0.184721	206.855	0.889822	22313.2	148.915	0.667384	289.603	1.2979	1.30647	0.229305
COPD_39	COPD	71	M	Ex	90	20.8	2	0			1	1	0	0	0	0	1	1	0	0	0	0	5	11	3	3.27	2.01	76.7	61.5	4	3.12	1.7	65.9	54.5	5.45	-0.155	-0.0704042	18639.9	175.663	0.942399	164.183	0.880811	17276.6	247.698	1.43372	148.195	0.857777	0.260677	-0.0130752
COPD_40	COPD	65	M	Current	45	18	3	0	0		0	0	0	0	0	0	1	1	0	0	0	1	12	12	0	3.08	1.48	47.4	48.1	1.89	3.95	1.49	49	37.7	2.15	0.005	0.0168776	26912.5	7917.7	29.4202	117.547	0.436773	26496.8	8096.47	30.5565	163.69	0.617773	0.0193117	0.207201
COPD_41	COPD	84	M	Current	80	23.8	3	1	1		0	0	0	0	0	0	1	1	0	0	0	1	12	7	-2.5	2.03	0.95	34.3	46.8	2.42	2.55	1.31	48.9	51.4	3.54	0.18	0.212828	20388.7	144.454	0.708501	184.76	0.906191	20279.8	301.172	1.48508	226.302	1.1159	0.548045	0.115708
COPD_42	COPD	63	M	Current	66	24	4	1	4		1	1	0	0	0	1	1	1	0	0	0	0	24	31	3.5	2.66	0.88	28.2	33.1	1.79	1.36	0.47	15.1	34.6	1.19	-0.205	-0.23227	23597.3	2941.82	12.4668	159.135	0.674375	25070.6	7840.21	31.2725	134.108	0.534921	0.754237	-0.103395
COPD_43	COPD	65	F	Current	40	30	2	1	1		0	0	0	0	0	0	1	1	1	0	0	0	15	11	-2	2.42	1.44	77.8	59.5	3.77	2.82	1.56	87.6	55.3	6.25	0.06	0.062982	23844.4	447.408	1.87636	174.58	0.732164	23664	764.679	3.2314	185.629	0.784438	0.361083	0.0356983
COPD_44	COPD	67	M	Current	45	25.4	2	0			0	0	0	0	0	0	1	1	0	0	0	0	0	0	0	2.4	1.54	56.8	64.2	3.3	2.77	1.84	71.3	66.4	5.48	0.15	0.127641	21370.1	17.1873	0.0804272	211.458	0.989508	25467.8	121.571	0.477351	224.788	0.882638	2.4676	-0.0540017
COPD_45	COPD	56	M	Current	57	22.1	2	0			0	0	0	0	0	0	0	0	0	0	0	0	11	7	-2	4.05	1.8	51.1	44.4	2.43	4.06	1.68	49.1	41.4	2.23	-0.06	-0.0195695	27153.2	2712.83	9.99081	153.885	0.566728	28030.3	5327.74	19.0071	124.074	0.442643	0.451227	-0.109475
COPD_46	COPD	64	M	Current	90	23.1	1	0			0	0	0	0	0	0	0	0	0	0	0	0	7	8	0.5	3.69	2.69	91.8	72.9	4.16	4.07	2.59	89.6	63.6	5.03	-0.05	-0.0119826	22027	258.919	1.17546	153.773	0.698112	20622.8	367.22	1.78065	131.109	0.635746	0.257426	-0.0446673
COPD_47	COPD	73	M	Current	54	24.7	2	0			0	0	0	0	0	0	0	0	0	0	0	0	3	8	2.5	3.61	2.36	79.5	65.4	4.03	3.86	2.32	79.7	60.1	4.41	-0.02	0.00125786	25089.4	238.73	0.951518	150.383	0.59939	23828.4	442.163	1.85561	162.104	0.680296	0.47508	0.0674899
COPD_48	COPD	61	F	Ex		26.2	2	0			0	0	0	0	0	0	0	0	0	0	0	0	1	0	-0.5	2.29	1.59	73.3	69.4	3.44	2.74	1.77	83.1	64.6	4.61	0.09	0.0668486	18255.8	15.6	0.0854521	191.52	1.04909	18777.4	170.315	0.907025	164.103	0.873941	4.80721	-0.0834762
COPD_49	COPD	77	F	Current	59	27.2	1	0			0	0	0	0	0	0	0	0	0	0	0	0	3	8	2.5	2.68	1.87	96.9	69.8	4.45	2.75	1.7	89.9	61.8	8	-0.085	-0.0361197	21967.2	19.9527	0.0908292	169.757	0.772772	20358.6	133.492	0.655704	202.827	0.996271	3.10955	0.144609
COPD_50	COPD	78	M	Current	147.5	20.7	1	0			0	0	0	0	0	0	1	0	1	0	0	0	14	13	-0.5	3.82	2.73	82.7	71.5	3.64	3.83	2.69	83.8	70.2	4.3	-0.02	0.00665054	25346.7	215.052	0.848443	159.477	0.629183	24974	170.58	0.68303	147.411	0.590258	-0.0974801	-0.0309335
[truncated: 16 more columns]
